# Supplementary material for: Increases in Genetic Diversity of Weedy Rice Associated with Ambient Temperatures and Limited Gene Flow
Source: Biology (Basel). 2021 Jan 20;10(2):71. doi: 10.3390/biology10020071 (PMC7909424; doi:10.3390/biology10020071)
Supplement: Supplementary file 1 [file biology-10-00071-s001.zip]

Archive with 5 entries (4 files):
- Supplementary Materials/
- Supplementary Materials/Supplementary Materials Table S3.xlsx
- Supplementary Materials/Supplementary Materials Figure S1.tif
- Supplementary Materials/Supplementary Materials Table S1.docx
- Supplementary Materials/Supplementary Materials Table S2.docx
