# Supplementary material for: Increases in Genetic Diversity of Weedy Rice Associated with Ambient Temperatures and Limited Gene Flow
Source: Biology (Basel). 2021 Jan 20;10(2):71. doi: 10.3390/biology10020071 (PMC7909424; doi:10.3390/biology10020071)
Supplement: Supplementary file 1 [file biology-10-00071-s001.zip › Supplementary Materials/Supplementary Materials Table S3.xlsx]

## Sheet: Sheet1
Table S3 The daily average minimum and maximum temperature at different growth stages of cultivated rice in early and late seasons in Leizhou from 2011 to 2020. Numbers in parentheses indicate standard deviation (SD).
Year	Minimum temperature (゜C)									Maximum temperature (゜C)
Stage	Seedling		Tillering		Flowering		Ripening			Seedling		Tillering		Flowering		Ripening
Season	Early 1	Late	Early	Late	Early	Late	Early	Late		Early	Late	Early	Late	Early	Late	Early	Late
2011	15.1 (2.3)	25.7 (0.6)	18.5 (3.3)	25.1 (0.8)	23.8 (1.2)	22.4 (1.7)	25.4 (1.3)	21.1 (0.9)		20.2 (2.6)	32.3 (1.3)	25.0 (4.0)	32.3 (1.8)	31.2 (2.3)	28.7 (2.0)	33.0 (2.2)	28.4 (1.0)
2012	17.6 (4.0)	25.4 (0.8)	21.5 (3.3)	24.8 (1.4)	25.5 (0.9)	23.0 (1.5)	25.5 (0.9)	20.8 (1.9)		22.7 (5.6)	32.4 (2.1)	27.9 (3.8)	31.8 (1.6)	32.7 (2.3)	30.2 (0.8)	30.6 (1.7)	27.7 (1.7)
2013	18.3 (3.0)	25.1 (0.9）	21.5 (2.4)	25.0 (0.8)	24.3 (1.6)	23.0 (1.7)	25.3 (0.9)	19.8 (1.6)		24.8 (3.4)	30.7 (1.8)	27.1 (3.3)	31.2 (2.1)	31.0 (3.4)	30.4 (1.6)	32.5 (2.1)	28.1 (1.3)
2014	17.4 (1.7)	26.0 (0.3)	22.0 (2.4)	25.6 (0.9)	24.8 (2.2)	22.8 (1.9)	26.1 (0.9)	22.1 (1.7)		21.9 (2.4)	33.2 (1.4)	27.3 (3.2)	32.1 (1.6)	32.0 (3.7)	31.1 (1.2)	33.0 (2.1)	28.3 (1.2)
2015	19.4 (2.2)	25.5 (0.9)	21.2 (2.6)	25.8 (1.0)	26.0 (1.0)	23.7 (2.3)	26.6 (0.8)	21.6 (2.0)		24.6 (3.6)	31.5 (1.7)	28.1 (3.8)	32.5 (2.2)	33.4 (2.0)	30.0 (2.8)	34.7 (1.7)	29.0 (2.3)
2016	16.9 (3.3)	26.4 (0.7)	21.7 (2.7)	25.7 (0.7)	24.7 (1.6)	24.7 (1.1)	26.4 (0.9)	23.1 (2.2)		22.3 (3.7)	34.3 (1.8)	27.5 (4.1)	32.2 (1.5)	31.6 (2.1)	31.4 (1.5)	33.9 (1.8)	29.1 (1.6)
2017	18.9 (2.2)	26.5 (0.8)	21.2 (2.7)	26.4 (0.9)	24.4 (0.9)	25.0 (1.7)	26.9 (1.0)	19.8 (1.3)		24.0 (2.4)	32.9 (1.3)	27.2 (3.0)	33.5 (1.6)	30.6 (1.5)	31.1 (2.3)	33.7 (1.5)	28.2 (1.5)
2018	18.5 (3.1)	25.1 (0.6)	20.8 (3.0)	24.8 (0.9)	25.2 (0.8)	22.5 (1.8)	26.0 (0.9)	20.2 (2.5)		25.3 (3.7)	31.6 (1.5)	27.2 (2.6)	31.1 (1.5)	32.4 (1.9)	29.9 (1.7)	32.4 (1.8)	28.1 (1.1)
2019	19.4 (2.0)	25.9 (0.9)	20.8 (3.0)	25.9 (1.0)	24.3 (1.8)	22.9 (1.2)	26.1 (1.3)	21.5 (1.9)		25.4 (2.5)	32.9 (2.1)	29.4 (3.2)	32.1 (1.7)	30.7 (2.9)	31.3 (1.4)	33.3 (1.9)	28.2 (1.4)
2020	19.7 (1.7)	26.1 (0.8)	22.7 (2.7)	25.4 (0.6)	25.3 (1.4)	23.5 (1.5)	26.9 (0.9)	19.9 (1.7)		25.8 (2.5)	33.1 (2.5)	25.9 (3.1)	32.3 (1.3)	32.7 (2.1)	29.6 (1.5)	35.1 (1.7)	26.1 (1.3)
10-year average	18.1 (1.4)	25.8 (0.5)	21.2 (1.1)	25.5 (0.5)	24.8 (0.7)	23.4 (0.9)	26.1 (0.6)	21.0 (1.1)		23.7 (1.8)	32.5 (1.0)	27.3 (1.2)	32.1 (0.7)	31.8 (1.0)	30.4 (0.9)	33.2 (1.3)	28.1 (0.8)
p-value 2	< 0.001		< 0.001		< 0.001		< 0.001			< 0.001		< 0.001		< 0.01		< 0.001
Difference 3	7.7		4.3		1.4		5.1			8.8		4.8		1.4		5.1
1Early: early rice planting seasons between March 1st and June 25th; Late: late rice planting seasons between July 20th and November 5th.
2 Level of significant differences in average minimum and maximum air temperatures of different rice growth stages between early and late rice-planting seasons based on the Student t-test (Blalock, 1972) .
3 Differences of 10-year average minimum and maximum temperature between early and late rice-planting seasons.
